# Supplementary material for: Operational funds allocation through stock investment based on CODAS method and q-ROPFS aggregation operators
Source: MethodsX. 2025 Sep 27;15:103640. doi: 10.1016/j.mex.2025.103640 (PMC12552978; doi:10.1016/j.mex.2025.103640)
Supplement: Supplementary file 1 [file mmc1.xlsx]

## Sheet: Sheet1
Table 1, Membership	c1	c2	c3	c4	c5		c1	c2	c3	c4	c5		c1	c2	c3	c4	c5
a1	0.55	0.55	0.46	0.18	0.65		0.2	0.33	0.2	0.19	0.22		0.1	0.11	0.1	0.1	0.1
a2	0.65	0.8	0.5	0.5	0.4		0.22	0.1	0.2	0.15	0.1		0.11	0.1	0.1	0.1	0.1
a3	0.77	0.6	0.7	0.1	0.5		0.13	0.25	0.2	0.3	0.23		0.1	0.15	0.1	0.1	0.11
a4	0.3	0.4	0.3	0.4	0.22		0.3	0.13	0.2	0.2	0.3		0.2	0.1	0.3	0.1	0.2
a5	0.2	0.35	0.6	0.6	0.3		0.4	0.3	0.1	0.23	0.3		0.2	0.1	0.1	0.1	0.2
Table 2	c1	c2	c3	c4	c5		c1	c2	c3	c4	c5		c1	c2	c3	c4	c5
a1	0.55	0.5	0.74	0.4	0.5		0.3	0.22	0.2	0.3	0.26		0.1	0.11	0.1	0.1	0.1
a2	0.2	0.3	0.6	0.22	0.8		0.14	0.1	0.12	0.17	0.1		0.2	0.2	0.11	0.1	0.1
a3	0.72	0.4	0.4	0.5	0.7		0.11	0.25	0.13	0.22	0.2		0.1	0.1	0.11	0.2	0.1
a4	0.6	0.6	0.7	0.63	0.4		0.27	0.1	0.1	0.13	0.25		0.12	0.2	0.2	0.11	0.15
a5	0.66	0.2	0.5	0.7	0.5		0.23	0.22	0.25	0.17	0.3		0.11	0.12	0.12	0.1	0.2
Table 3	c1	c2	c3	c4	c5		c1	c2	c3	c4	c5		c1	c2	c3	c4	c5
a1	0.5	0.77	0.88	0.81	0.79		0.2	0.2	0.22	0.18	0.2		0.3	0.15	0.11	0.11	0.1
a2	0.66	0.85	0.7	0.75	0.74		0.22	0.12	0.3	0.15	0.4		0.11	0.11	0.15	0.1	0.14
a3	0.7	0.75	0.84	0.86	0.86		0.2	0.25	0.12	0.2	0.2		0.1	0.15	0.11	0.1	0.1
a4	0.2	0.7	0.75	0.7	0.65		0.1	0.18	0.25	0.25	0.16		0.1	0.11	0.1	0.15	0.11
a5	0.1	0.8	0.74	0.6	0.5		0.3	0.19	0.2	0.3	0.3		0.2	0.1	0.1	0.2	0.1
Table 4	c1	c2	c3	c4	c5		c1	c2	c3	c4	c5		c1	c2	c3	c4	c5
a1	0.6	0.5	0.66	0.33	0.3		0.3	0.22	0.1	0.25	0.3		0.1	0.1	0.2	0.1	0.1
a2	0.5	0.3	0.74	0.66	0.71		0.25	0.2	0.16	0.1	0.1		0.1	0.1	0.1	0.2	0.17
a3	0.64	0.4	0.5	0.5	0.6		0.25	0.2	0.24	0.3	0.2		0.1	0.1	0.1	0.2	0.12
a4	0.3	0.6	0.4	0.8	0.55		0.4	0.1	0.2	0.1	0.26		0.2	0.3	0.1	0.1	0.15
a5	0.7	0.7	0.25	0.4	0.4		0.1	0.2	0.25	0.3	0.25		0.2	0.1	0.15	0.2	0.1				Again aggregated			score value
	C1	C2	C3	C4	C5		C1	C2	C3	C4	C5		C1	C2	C3	C4	C5	Step3		C			A1	0.910584
A1	0.845041	0.852696	0.880911	0.738184	0.844806	A1	0.243854	0.262267	0.153279	0.191514	0.195	A1	0.170777	0.0949142	0.114469	0.0794163	0.0775232			0.950028	0.178653	0.107121	A2	0.875014
A2	0.856914	0.879506	0.9044	0.858903	0.90397	A2	0.197995	0.115064	0.178601	0.117481	0.227338	A2	0.120552	0.11998	0.0933917	0.114048	0.10439			0.973659	0.127599	0.0829464	A3	0.969918
A3	0.967219	0.937783	0.949118	0.892029	0.954994	A3	0.18859	0.188595	0.15073	0.211447	0.16474	A3	0.0775232	0.105612	0.0814574	0.132602	0.0840321			0.993915	0.11853	0.0663688	A4	0.913815
A4	0.845882	0.911143	0.894259	0.920327	0.865489	A4	0.301957	0.109832	0.160509	0.155848	0.206574	A4	0.138368	0.172729	0.192147	0.0933917	0.133033			0.982169	0.165053	0.126626	A5	0.725462
A5	0.719648	0.787576	0.83256	0.862157	0.781242	A5	0.318234	0.198226	0.169561	0.203087	0.227064	A5	0.146869	0.0825863	0.0940277	0.130276	0.14057			0.937912	0.199905	0.0976468
	Negative Ideal Solution						Step4													0.742655
	0.719648	0.787576	0.83256	0.738184	0.781242		0.318234	0.262267	0.178601	0.211447	0.227338		0.170777	0.172729	0.192147	0.132602	0.14057
	Step5
	Eucledian Distance							TAXICAB Distance
A1	0.229894					A1		0.726126
A2	0.351789					A2		1.16235
A3	0.454838					A3		1.46332
A4	0.324469					A4		0.920214
A5	0.194813					A5		0.420185
	Step6
	Relative assessment matrix									Assessment Score			Step7
	A1	A2	A3	A4	A5				A1	-0.40137
A1	0	-0.120831	-0.221627	-0.0942071	0.0352958				A2	0.20729		Ranking
A2	0.122958	0	-0.102428	0.0274531	0.159306				A3	0.729163		A3>A2>A4>A1>A5
A3	0.22826	0.103669	0	0.131785	0.265449				A4	0.0697517
A4	0.0949413	-0.0271885	-0.128953	0	0.130952				A5	-0.572471
A5	-0.0348665	-0.154646	-0.2546	-0.128359	0
